# Supplementary material for: Portrayed emotions in the movie "Forrest Gump"
Source: F1000Res. 2015 Apr 13;4:92. [Version 1] doi: 10.12688/f1000research.6230.1 (PMC4416536; doi:10.12688/f1000research.6230.1)
Supplement: Annotations of portrayed emotions in the movie "Forrest Gump" — See main body of text for detailed description of dataset. [file f1000research-4-6684-s0000.tgz]

Archive with 1 entries (1 files):
- 94134be1-dbac-4ff6-9ce9-22c8a0fecfe2_gump_emotions.zip
